# Supplementary material for: Epithelial competition determines gene therapy potential to suppress Fanconi Anemia oral cancer risk
Source: PLoS Comput Biol. 2025 Sep 10;21(9):e1012915. doi: 10.1371/journal.pcbi.1012915 (PMC12453225; doi:10.1371/journal.pcbi.1012915)
Supplement: S1 Table — (XLSX) [file pcbi.1012915.s005.xlsx]

## Sheet: Sheet1
pcorr	Interpretation	Approximate clone size distribution in adulthood
0	Corrected cells lack a competitive advantage and expand by neutral drift, with clone sizes similar to synonymous mutations.	5 clones detected across 100 0.33mm2 simulated sections between ages 44-55. Clone sizes span 0.01-0.02 mm2 within the interquartile rangeb
0.01	Corrected cells confer a competitive advantage to expand at rates comparable to TP53 mutations in normal esophagus.	76 clones were detected across 287 downsampled 0.33mm2 sections between ages 44-55. Clone sizes span 0.03-0.12 mm2 within the interquartile rangea
0.02	Corrected cells confer a competitive advantage to expand at rates comparable to NOTCH1 mutations in normal esophagus.	307 clones were detected across 287 downsampled 0.33mm2 sections between ages 44-55. Clones sizes span 0.06-0.19 mm2 within the interquartile rangea
1	Corrected cells confer a competitive advantage to expand at the maximum possible rate in our model.	Clones fully saturate 0.33 mm2 simulated tissue sections by 3 years in 100% of casesb
-	Degree of expansion in ichthyosis with confetti revertant clones	By ages 18-42, individuals typically developed hundreds of 2-10 mm diameter revertant patches, with capability to exceed 4 cm (1-6).
aClone sizes based on downsampled tissue sections from Martincorena et al. (7)
bClone sizes based on oral epithelial model simulation estimates
1	van den Akker PC, Bolling MC, Pasmooij AMG. Revertant Mosaicism in Genodermatoses: Natural Gene Therapy Right before Your Eyes. Biomedicines. 2022 Sept;10(9):2118.
2	Jones KB, Furukawa S, Marangoni P, Ma H, Pinkard H, D’Urso R, et al. Quantitative Clonal Analysis and Single-Cell Transcriptomics Reveal Division Kinetics, Hierarchy, and Fate of Oral Epithelial Progenitor Cells. Cell Stem Cell. 2019 Jan 3;24(1):183-192.e8.
3	Guerra L, Diociaiuti A, El Hachem M, Castiglia D, Zambruno G. Ichthyosis with confetti: clinics, molecular genetics and management. Orphanet J Rare Dis. 2015 Sept 17;10(1):115.
4	Nomura T, Suzuki S, Miyauchi T, Takeda M, Shinkuma S, Fujita Y, et al. Chromosomal inversions as a hidden disease-modifying factor for somatic recombination phenotypes. JCI Insight [Internet]. 2018 Mar 22 [cited 2025 June 23];3(6). Available from: https://insight.jci.org/articles/view/97595
5	Lim YH, Qiu J, Saraceni C, Burrall BA, Choate KA. Genetic Reversion via Mitotic Recombination in Ichthyosis with Confetti due to a KRT10 Polyalanine Frameshift Mutation. J Invest Dermatol. 2016 Aug 1;136(8):1725–8.
6	Burger B, Spoerri I, Schubert M, Has C, Itin PH. Description of the natural course and clinical manifestations of ichthyosis with confetti caused by a novel KRT10 mutation. Br J Dermatol. 2012 Feb 1;166(2):434–9.
7	Martincorena I, Fowler JC, Wabik A, Lawson ARJ, Abascal F, Hall MWJ, et al. Somatic mutant clones colonize the human esophagus with age. Science. 2018 Nov 23;362(6417):911–7.
