# Supplementary material for: Epithelial competition determines gene therapy potential to suppress Fanconi Anemia oral cancer risk
Source: PLoS Comput Biol. 2025 Sep 10;21(9):e1012915. doi: 10.1371/journal.pcbi.1012915 (PMC12453225; doi:10.1371/journal.pcbi.1012915)
Supplement: S2 Table — (XLSX) [file pcbi.1012915.s006.xlsx]

## Sheet: Sheet1
Age range	# of obs
24-27	4	47.87	24.21	23.78	22.79	20.96	22.8	23.43	22.79
36-39	3	17.77	16.96	13.59	17.26	15.55	17.09	10.29	17.7
44-47	41	13.59	300.35	8.34	286.93	8.67	287.44	7.31	285.78
48-51	9	11.56	53.9	6.31	56.85	6.4	56.76	5.68	57.49
52-55	26	9.21	175.15	5.93	176.11	5.07	177.44	4.67	178.29
Total			570.57		559.94		561.53		562.05
